# Supplementary material for: Entomological survey of the potential vectors of Rift Valley fever virus and absence of detection of the virus genome from the vectors in various niches in the southern half of the Great Rift Valley of Ethiopia
Source: Vet Med Sci. 2022 Sep 14;8(6):2716–25. doi: 10.1002/vms3.941 (PMC9677412; doi:10.1002/vms3.941)
Supplement: Supplementary file 1 — Supporting Information [file VMS3-8-2716-s001.xlsx]

## Sheet: Mosquito occurrence
Region	Zone	District	PA	Date of collection	Locality	Latitide	Longitude	Altitude in meter	Habitat	Mosquito Species	number
SNNP	Sidama	Hawassa	Tabor	2018-12-13	Hawassa	7.04123	38.4624	1682	Lake shore	Other Aedes spp	1
SNNP	Sidama	Hawassa	Tabor	2018-12-13	Hawassa	7.04123	38.4624	1682	Lake shore	Other Aedes spp	1
SNNP	Sidama	Hawassa	Hayke dar	2018-12-13	Hawassa	7.06587	38.4748	1679	Lake shore	Other Aedes spp	1
SNNP	Sidama	Hawassa	Tula	2018-12-15	Hawassa	7.06908	38.4766	1689	Lake shore	Other Aedes spp	2
Oromia	East shoa	Batu	Edo gojela	2018-12-09	Adami T	7.91845	38.7278	1634	Lake shore	Ae.aegypti	3
SNNP	Sidama	Hawassa	Hoganewacho	2018-12-13	Hawassa	7.04123	38.4624	1682	Near animal pen	Ae.aegypti	2
Oromia	Borena	Moyale	Tuka	2019-04-15	Denbi Korba	3.6405	38.8425	1182	Near pond	Ae. mcintoshi	5
Oromia	Borena	Moyale	Tuka	2019-04-15	Denbi korba	3.63948	38.8403	1188	Near pond	Ae. ochraceus	92
SNNP	Konso Special district	Konso Special district	Segen river	2019-04-21	Naleya segen	5.23483	37.5261	843	Segen river	Ae. ochraceus	15
Oromia	Borena	Yabello	Dida yabelo	2019-04-13	Yabello surround	4.95214	38.2197	1543	Near animal pen	Ae. ochraceus	6
Oromia	Borena	El-weye	El-weye golba	2019-04-19	Bule gola	5.01507	37.7621	1063.4	Outdoor	Ae. ochraceus	4
SNNP	Gamo Gofa	Arbaminch	Abaya	2019-02-25	Arba Minch	6.02667	37.5976	1182	Lake shore	Ae. ochraceus	2
SNNP	Gamo Gofa	Arbaminch	Abaya	2019-02-25	Arba Minch	6.02728	37.5977	1180	Lake shore	Ae. ochraceus	6
SNNP	Gamo Gofa	Arbaminch	Abaya	2019-02-25	Abaya	6.03034	37.5912	1160	Near pond	Ae. ochraceus	1
Oromia	East shoa	Batu	Abayi deneba	2018-12-05	Adami T	7.8913	38.7602	1643	Lake shore	Ae. vexans	2
SNNP	Sidama	Hawassa	Gebeya dar	2018-12-13	Hawassa	7.06587	38.4748	1679	Indoor	Ae. vexans	4
Oromia	Borena	El-weye	Saba	2019-04-21	Saba	5.23685	37.5305	818.2	Segen river	Ae. vexans	1
Oromia	Borena	Moyale	Tuka	2019-04-15	Denbi korba	3.6405	38.8425	1182	Near pond	Ae. vexans	11
Oromia	Borena	Moyale	Tuka	2019-04-15	Denbi korba	3.63948	38.8403	1188	Outdoor	Ae. vexans	2
Oromia	Borena	Yabello	Dida yabelo	2019-04-13	Yabello surround	4.95214	38.2197	1543	Near animal pen	Ae. vexans	2
Oromia	Borena	Yabello	Haro beke	2019-04-17	Yabello surround	4.99784	38.2065	1555.1	Near pond	Ae. vexans	4
Oromia	Borena	El-weye	Saba	2019-04-17	Saba	5.04335	37.705	969.5	Outdoor	Ae. vexans	2
Oromia	Borena	El-weye	El-weye golba	2019-04-19	Bule gola	5.01507	37.7621	1063.4	Outdoor	Ae. vexans	2
Oromia	Borena	Moyale	Tuka	2019-04-15	Denbi korba	3.6405	38.8425	1182	Near pond	Ae. geniculatus	6
Oromia	Borena	El-weye	El-weye golba	2019-04-17	Bule gola	5.01507	37.7621	1063.4	Outdoor	Ae. geniculatus	10
SNNP	Konso Special district	Konso Special district	Naleya segen	2019-04-21	Naleya segen	5.23483	37.526	843	Segen river	Ae. geniculatus	4
Oromia	Borena	Yabello	Haro beke	2019-04-18	Yabello surround	4.89549	38.0949	1697.8	Near pond	Ae. geniculatus	6
Oromia	Borena	El-weye	Saba	2019-04-19	Saba	5.04335	37.705	969.5	Outdoor	Ae. geniculatus	2
SNNP	Sidama	Hawassa	Hayke dar	2018-12-13	Hawassa	7.06587	38.4748	1679	Lake shore	Ae. geniculatus	18
SNNP	Gamo Gofa	Arbaminch	Abaya	2019-02-25	Arba Minch	6.02667	37.5976	1182	Lake shore	Ae. geniculatus	10
SNNP	Gamo Gofa	Arbaminch	Abaya	2019-02-25	Abaya	6.03034	37.5912	1160	Near pond	Ae. geniculatus	4
Oromia	Borena	Moyale	Tuka	2019-04-15	Denbi Korba	3.6405	38.8425	1182	Near pond	Ae. bromalie	6
Oromia	Borena	El-weye	El-weye golba	2019-04-17	Bule gola	5.01507	37.7621	1063.4	Outdoor	Ae. bromalie	2
SNNP	Sidama	Hawassa	Tabor	2018-12-13	hoganewacho	7.04123	38.4624	1682	Near animal pen	Ae. furcifer	2
SNNP	Sidama	Hawassa	Hayke dar	2018-12-13	Hawassa	7.06587	38.4748	1679	Indoor	Ae. furcifer	6
Oromia	East shoa	Batu	Bochessa	2018-12-05	Adami T	7.8964	38.74	1637	Lake shore	Other mosquito	11
Oromia	East shoa	Batu	Abene germama	2018-12-06	Adami T	7.9523	38.7185	1638	Indoor	Other Aedes spp	4
SNNP	Gamo Gofa	Arbaminch	Abaya	2019-02-25	Arba Minch	6.02667	37.5976	1182	Lake shore	Ae. cumminsii	2
SNNP	Gamo Gofa	Arbaminch	Abaya	2019-02-25	Arba Minch	6.02728	37.5977	1180	Lake shore	Ae. cumminsii	2
Oromia	East shoa	Batu	Adami tulu	2018-12-07	Adami T	7.8621	38.7153	1636	Near animal pen	Other Aedes spp	1
Oromia	East shoa	Batu	Edo gojela	2018-12-08	Honto	7.99577	38.7237	1645	Near animal pen	Other Aedes spp	1
SNNP	Sidama	Hawassa	Dato	2018-12-16	Hawassa	7.09162	38.483	1696	Near animal pen	Other Aedes spp	9
SNNP	Gamo Gofa	Arbaminch	Abaya	2019-02-25	Arba Minch	6.02667	37.5976	1182	Lake shore	Ae. furcifer	11
SNNP	Gamo Gofa	Arbaminch	Abaya	2019-02-25	Arba Minch	6.02728	37.5977	1180	Lake shore	Other Aedes spp	27
SNNP	Gamo Gofa	Arbaminch	Abaya	2019-02-27	Arba Minch	6.02666	37.598	1178	Lake shore	Other Aedes spp	28
Oromia	East shoa	Batu	1	2018-12-05	Adami T	7.911	38.738	1634	Lake shore	Other Aedes spp	6
Oromia	Borena	Moyale	Tuka	2019-04-15	Denbi Korba	3.6405	38.8425	1182	Near pond	Other Aedes spp	24
Oromia	Borena	Moyale	Tuka	2019-04-15	Denbi Korba	3.63948	38.8403	1188	Near pond	Other Aedes spp	8
Oromia	Borena	El-weye	El-weye golba	2019-04-17	bule gola	5.01507	37.7621	1063.4	Outdoor	Other Aedes spp	4
Oromia	Borena	Yabello	dida yabelo	2019-04-13	Yabello surround	4.95214	38.2197	1543	Near animal pen	Other Aedes spp	9
Oromia	Borena	El-weye	Saba	2019-04-17	Saba	5.04335	37.705	969.5	Outdoor	Other Aedes spp	3
Oromia	Borena	El-weye	El-weye golba	2019-04-19	bule gola	5.01507	37.7621	1063.4	Outdoor	Other Aedes spp	2
Oromia	Borena	El-weye	Saba	2019-04-19	Saba	5.04335	37.705	969.5	Outdoor	Other Aedes spp	2
SNNP	Sidama	Hawassa	Tula/dato	2018-12-12	Hawassa	7.09487	38.494	1688	Near animal pen	Other Aedes spp	7
SNNP	Sidama	Hawassa	Tabor	2018-12-13	Hawassa	7.04123	38.4624	1682	Near animal pen	Other Aedes spp	3
SNNP	Sidama	Hawassa	hayke dar	2018-12-13	Hawassa	7.06587	38.4748	1679	Lake shore	Cx. antennatus	12
SNNP	Sidama	Hawassa	hayke dar	2018-12-14	Hawassa	7.05151	38.4664	1672	Indoor	Cx. antennatus	3
SNNP	Sidama	Hawassa	Tula	2018-12-14	Hawassa	7.09162	38.483	1696	Near animal pen	Cx. antennatus	7
Oromia	Borena	El-weye	Saba	2019-04-17	Saba	5.04335	37.705	969.5	Outdoor	Cx. antennatus	2
Oromia	Borena	Moyale	Tuka	2019-04-15	Denbi Korba	3.63948	38.8403	1188	Near pond	Cx. antennatus	7
Oromia	Borena	El-weye	Saba	2019-04-19	Saba	5.04335	37.705	969.5	Outdoor	Cx. antennatus	5
Oromia	Borena	El-weye	Saba	2019-04-17	Saba	5.04335	37.705	969.5	Outdoor	Cx. antennatus	2
Oromia	Borena	Moyale	Tuka	2019-04-15	Denbi Korba	3.63948	38.8403	1188	Near pond	Cx. antennatus	7
Oromia	Borena	El-weye	Saba	2019-04-19	Saba	5.04335	37.705	969.5	Outdoor	Cx. antennatus	5
SNNP	Sidama	Hawassa	Dato	2018-12-12	Hawassa	7.09487	38.494	1688	Near animal pen	Cx. antennatus	3
SNNP	Sidama	Hawassa	hayke dar	2018-12-13	Hawassa	7.06587	38.4748	1679	Indoor	Cx. antennatus	67
SNNP	Sidama	Hawassa	Addis ketema	2018-12-14	Hawassa	7.08389	38.4861	1683	Near animal pen	Cx. univitattus	3
SNNP	Gamo Gofa	Arbaminch	Abaya	2019-02-25	Arba Minch	6.02667	37.5976	1182	Lake shore	Cx. univitattus	27
SNNP	Gamo Gofa	Arbaminch	Abaya	2019-02-25	Arba Minch	6.02728	37.5977	1180	Lake shore	Cx. univitattus	49
SNNP	Gamo Gofa	Arbaminch	Abaya	2019-02-25	Abaya	6.03051	37.5922	1177	Near pond	Cx. univitattus	2
SNNP	Gamo Gofa	Arbaminch	Abaya	2019-02-27	Arba Minch	6.02711	37.597	1177	Lake shore	Cx. univitattus	2
SNNP	Gamo Gofa	Arbaminch	Abaya	2019-02-27	Arba Minch	6.02666	37.598	1178	Lake shore	Cx. univitattus	3
SNNP	Gamo Gofa	Arbaminch	Abaya	2019-02-28	Abaya	6.00603	37.5461	1377	Outdoor	Cx. univitattus	2
Oromia	Borena	Moyale	Tuka	2019-04-15	Denbi Korba	3.63948	38.8403	1188	Near pond	Cx. univitattus	14
Oromia	Borena	Moyale	Tuka	2019-04-15	Moyale	3.64248	38.8403	1199.7	Indoor	Cx. univitattus	3
Oromia	Borena	Moyale	Tuka	2019-04-15	Denbi Korba	3.6405	38.8425	1182	Near pond	Cx. quinquefasciatus	29
Oromia	Borena	El-weye	El-weye golba	2019-04-17	bule gola	5.01507	37.7621	1063.4	Outdoor	Cx. quinquefasciatus	5
	Konso Special district	Konso Special district	Naleya segen	2019-04-21	Naleya segen	5.23483	37.5253	843	Segen river	Other Aedes species	7
SNNP	Konso Special district	Konso Special district	Naleya segen	2019-04-21	naleya segen	5.23483	37.526	843	Segen river	Cx. quinquefasciatus	8
Oromia	Borena	Yabello	Haro beke	2019-04-16	Yabello surround	4.99579	38.2038	1545.9	Indoor	Cx. quinquefasciatus	13
Oromia	Borena	Moyale	Tuka	2019-04-15	Denbi Korba	3.6405	38.8425	1182	Near pond	Cx. quinquefasciatus	87
Oromia	Borena	Moyale	Tuka	2019-04-15	Denbi Korba	3.63948	38.8403	1188	Near pond	Cx. pipiens	9
SNNP	Konso Special district	Konso Special district	Naleya segen	2019-04-21	naleya segen	5.23483	37.526	843	Segen river	Cx. pipiens	6
Oromia	Borena	El-weye	El-weye golba	2019-04-17	Bule gola	5.01507	37.7621	1063.4	Outdoor	Cx. pipiens	11
SNNP	Sidama	Hawassa	Hayke dar	2018-12-13	Hawassa	7.06587	38.4748	1679	Indoor	Cx. pipiens	34
Oromia	Borena	Yabello	Haro beke	2019-04-16	Yabello surround	4.89549	38.0949	1697.8	Near pond	Cx. pipiens	4
Oromia	Borena	Moyale	Tuka	2019-04-15	Adami T	3.62871	38.8605	1231.7	Near animal pen	Cx. theileri	3
Oromia	Borena	Moyale	Tuka	2019-04-15	Denbi Korba	3.6405	38.8425	1182	Near pond	Cx. theileri	14
Oromia	East shoa	Batu	Abene germama	2018-12-06	Adami T	7.11894	38.7185	1638	Indoor	Cx. theileri	15
Oromia	East shoa	Batu	Adami tulu	2018-12-07	Adami T	7.01825	38.7148	1641	Near animal pen	Cx. theileri	3
Oromia	East shoa	Batu	Adami tulu	2018-12-07	Adami T	7.01769	38.7153	1636	Near animal pen	M.uniformis	6
Oromia	East shoa	Batu	Adami tulu	2018-12-07	research center	7.01694	38.7144	1645	Outdoor	M.uniformis	2
Oromia	East shoa	Batu	Edo gojela	2018-12-08	Honto	7.99034	38.7274	1639	Outdoor	M.uniformis	9
Oromia	East shoa	Batu	Edo gojela	2018-12-08	Honto	7.9921	38.7304	1638	Outdoor	M.uniformis	9
Oromia	East shoa	Batu	Edo gojela	2018-12-09	Adami T	7.91845	38.7278	1634	Lake shore	M.uniformis	18
Oromia	East shoa	Batu	Edo gojela	2018-12-09	Adami T	7.91845	38.7278	1634	Lake shore	M.uniformis	11
SNNP	Sidama	Hawassa	Tula/Dato	2018-12-12	Hawassa	7.09487	38.494	1688	Near animal pen	M.uniformis	5
SNNP	Sidama	Hawassa	Tula/hoganewacho	2018-12-13	Hawassa	7.04123	38.4624	1682	Near animal pen	M.uniformis	4
SNNP	Sidama	Hawassa	Hayke dar	2018-12-13	Hawassa	7.06587	38.4748	1679	Indoor	M.uniformis	39
SNNP	Sidama	Hawassa	Addis ketema	2018-12-14	Hawassa	7.08389	38.4861	1683	Near animal pen	M.uniformis	3
SNNP	Gamo Gofa	Arbaminch	Abaya	2019-02-25	Arba Minch	6.02667	37.5976	1182	Lake shore	M.uniformis	32
SNNP	Gamo Gofa	Arbaminch	Abaya	2019-02-25	Abaya	6.0027	37.597	1180	outdoor	M.uniformis	4
SNNP	Gamo Gofa	Arbaminch	Abaya	2019-02-25	Arba Minch	6.02728	37.5977	1180	Lake shore	M.uniformis	16
SNNP	Gamo Gofa	Arbaminch	Abaya	2019-02-25	Abaya	6.03034	37.5912	1160	Near pond	M.uniformis	2
SNNP	Gamo Gofa	Arbaminch	Abaya	2019-02-27	Arba Minch	6.02711	37.597	1177	Lake shore	M.uniformis	27
SNNP	Gamo Gofa	Arbaminch	Abaya	2019-02-27	Arba Minch	6.02666	37.598	1178	Lake shore	M.uniformis	9
Oromia	East shoa	Batu	Edo gojela	2018-12-08	Honto	7.99034	38.7274	1639	Outdoor	M.uniformis	3
SNNP	Sidama	Hawassa	Tula/Dato	2018-12-12	Hawassa	7.09487	38.494	1688	Near animal pen	M.uniformis	11
SNNP	Gamo Gofa	Arbaminch	Abaya	2019-02-25	Arba Minch	6.02667	37.5976	1182	Lake shore	An. arabiensis	3
SNNP	Gamo Gofa	Arbaminch	Abaya	2019-02-25	Arba Minch	6.0027	37.597	1180	Indoor	An. arabiensis	8
SNNP	Gamo Gofa	Arbaminch	Abaya	2019-02-25	Arba Minch	6.02728	37.5977	1180	Lake shore	An. arabiensis	5
Oromia	East shoa	Batu	Edo gojela	2018-12-08	Honto	7.99034	38.7274	1639	Outdoor	An. arabiensis	3
Oromia	East shoa	Batu	Edo gojela	2018-12-08	Honto	7.9921	38.7304	1638	Outdoor	An. arabiensis	2
Oromia	East shoa	Batu	Edo gojela	2018-12-08	Honto	7.99034	38.7274	1638	Outdoor	An. arabiensis	4
Oromia	Borena	Yabello	Haro beke	2019-04-14	Yabello surround	4.99784	38.2065	1555.1	Near pond	An. arabiensis	10
Oromia	Borena	Moyale	Tuka	2019-04-15	Denbi Korba	3.6405	38.8425	1182	Near pond	An. arabiensis	19
SNNP	Konso Special district	Konso Special district	Naleya segen	2019-04-21	naleya segen	5.23483	37.5253	843	Segen river	An. Gambiae complex	29
Oromia	Borena	El-weye	Saba	2019-04-19	Saba	5.04335	37.705	969.5	Outdoor	An. Gambiae complex	12
Oromia	Borena	Moyale	Tuka	2019-04-15	Denbi Korba	3.63948	38.8403	1188	Near pond	An. Gambiae complex	3
Oromia	East shoa	Batu	Abene germama	2018-12-06	Adami T	7.9523	38.7185	1638	Indoor	An. Gambiae complex	7
SNNP	Sidama	Hawassa	Gebeya dar	2018-12-13	Hawassa	7.06587	38.4748	1679	Indoor	An. Gambiae complex	6
Oromia	Borena	Yabello	Haro beke	2019-04-14	Yabello surround	4.99784	38.2065	1555.1	Near pond	An. Gambiae complex	2
Oromia	Borena	Moyale	Tuka	2019-04-15	Denbi Korba	3.6405	38.8425	1182	Near pond	An. Gambiae complex	5
Oromia	Borena	Moyale	Tuka	2019-04-15	Denbi Korba	3.63948	38.8403	1188	Near pond	Other anophelus spp	16
Oromia	Borena	El-weye	Saba	2019-04-19	Saba	5.04335	37.705	969.5	Outdoor	Other anophelus spp	15
SNNP	Konso Special district	Konso Special district	Naleya segen	2019-04-21	Naleya segen	5.23483	37.526	843	Segen river	Other anophelus spp	34
SNNP	Gamo Gofa	Arbaminch	Abaya	2019-02-25	Arba Minch	6.02728	37.5977	1180	Lake shore	Other anophelus spp	77
SNNP	Sidama	Hawassa	Gebeya dar	2018-12-13	Hawassa	7.06587	38.4748	1679	Indoor	Other anophelus spp	116
Oromia	East shoa	Batu	Kebele 2	2018-12-03	Adami T	7.9198	38.7273	1637	Lake shore	Other mosquito	88
Oromia	East shoa	Batu	Kebele 1	2018-12-03	Adami T	7.9373	38.7241	1655	Near animal pen	Anopheles species	89
Oromia	East shoa	Batu	Kebele 1	2018-12-03	Adami T	7.9443	38.7191	1641	Near animal pen	Other mosquito	32
Oromia	East shoa	Batu	Kebele 1	2018-12-05	Adami T	7.911	38.7379	1634	Lake shore	Other mosquito	42
Oromia	East shoa	Batu	Bochessa	2018-12-05	Adami T	7.8964	38.74	1637	Lake shore	Other mosquito	114
Oromia	East shoa	Batu	Bochessa	2018-12-05	Adami T	7.8965	38.7422	1636	Lake shore	Other mosquito	38
Oromia	East shoa	Batu	Bochessa	2018-12-05	Adami T	7.8942	38.7483	1639	Lake shore	Other mosquito	10
Oromia	East shoa	Batu	Abayi deneba	2018-12-05	Adami T	7.8914	38.7602	1643	Lake shore	Other mosquito	42
Oromia	East shoa	Batu	Abene germama	2018-12-06	Adami T	7.9522	38.7185	1638	Indoor	Other mosquito	65
Oromia	East shoa	Batu	Edo gojela	2018-12-06	Adami T	7.9677	38.7195	1641	Near animal pen	Other mosquito	41
Oromia	East shoa	Batu	Edo gojela	2018-12-06	Horticulture	7.9817	38.7222	1636	Outdoor	Other mosquito	55
Oromia	East shoa	Batu	Adami tulu	2018-12-07	Adami T	7.8627	38.7148	1641	Near animal pen	Other mosquito	47
Oromia	East shoa	Batu	Adami tulu	2018-12-07	Adami T	7.8621	38.7152	1636	Near animal pen	Other mosquito	98
Oromia	East shoa	Batu	Edo gojela	2018-12-08	Adami T	7.99577	38.7237	1645	Near animal pen	Other mosquito	33
SNNP	Sidama	Hawassa	Dato	2018-12-12	Hawassa	7.09487	38.494	1688	Near animal pen	Other mosquito	5
SNNP	Sidama	Hawassa	Hoganewacho	2018-12-13	Hawassa	7.04123	38.4624	1682	Near animal pen	Other mosquito	12
SNNP	Sidama	Hawassa	Gebeya dar	2018-12-13	Hawassa	7.06587	38.4748	1679	Near animal pen	Other mosquito	13
Oromia	Borena	Yabello	Haro beke	2019-04-18	Yabello surround	4.99784	38.2065	1555.1	Near pond	Other Anopheles spp	28

## Sheet: Mosquito for molecular detectio
Zone	District	Locality	Lat	Long	Alt	Place	Mosquito for virus detection	Pupose	Number	Pool code
Gamo Gofa	Arbaminch	Abaya	6.02667	37.5976	1182	lake side	An. arabiensis	RVFV detection	15	P6
Gamo Gofa	Arbaminch	Abaya	6.02667	37.5976	1182	lake side	An. arabiensis	RVFV detection	9	P6
Borana	Moyale	tuka	3.6405	38.8425	1182	Near pond	Aedes	RVFV detection	10	P14
Konso	Konso special district	naleya segen	5.23483	37.525990 E	843	segen river	Aedes	RVFV detection	24	P15
Borana	Moyale	tuka	3.63948	38.840340 E	1188	Near pond	Culex	RVFV detection	13	P14
Borana	Moyale	tuka	3.64248	38.840340 E	1199.7	indoor	Culex	RVFV detection	2	P14
Borana	Moyale	tuka	3.6405	38.8425	1182	Near pond	Ae. ochraceus	RVFV detection	21	P25
Konso	Konso special district	naleya segen	5.23483	37.525990 E	843	segen river	Anopheles	RVFV detection	18	P16
East Showa	Adami tulu	abene germama	07.57'08.2''	38.43'06.6''	1638	indoor	M. uniformis	RVFV detection	3	P1
East Showa	Adami tulu	adami tulu research center	#NAME?	#NAME?	1645	near security house	M. uniformis	RVFV detection	1	P1
East Showa	Adami tulu	adami tulu research center	#NAME?	#NAME?	1636	shoats pen	M. uniformis	RVFV detection	1	P1
East Showa	Adami tulu	edo gojela	7.9921	38.7304	1638	horticultural farm	Mansoni	RVFV detection	2	P2
East Showa	Adami tulu	edo gojela	7.91845	38.7278	1634	Near aquaculture	Mansoni	RVFV detection	6	P1
East Showa	Adami tulu	edo gojela	7.99034	38.7274	1638	horticultural farm	M. uniformis	RVFV detection	1	P1
Borana	El-weye	eleweye golba	5.01507	37.762100 E	1063.4	outdoor	Aedes	RVFV detection	14	P17
Borana	El-weye	saba	5.04335	37.705	969.5	outdoor	Aedes	RVFV detection	11	P17
Borana	El-weye	saba	5.04335	37.705	969.5	outdoor	Aedes	RVFV detection	7	P16
Borana	Moyale	tuka	3.6405	38.8425	1182	Near pond	Culex	RVFV detection	24	P28
Borana	Moyale	tuka	3.63948	38.840340 E	1188	Near pond	Ae. ochraceus	RVFV detection	22	P26
Gamo Gofa	Arbaminch	Abaya	6.03657	37.5974	1182	lake side	Cx. antennatus	RVFV detection	23	P8
Gamo Gofa	Arbaminch	Abaya	6.02632	37.5929	1256	Cattle pen	M. uniformis	RVFV detection	25	P7
Borana	Moyale	tuka	3.6405	38.8425	1182	Near pond	Culex	RVFV detection	9	P18
Borana	Moyale	tuka	3.63948	38.840340 E	1188	Near pond	Culex	RVFV detection	12	P18
Borana	Yabelo	haro beke	4.99784	38.206490 E	1555.1	Near pond	Aedes	RVFV detection	6	P19
Borana	Yabelo	dida yabelo	4.95214	38.2197	1543	ranch	Aedes	RVFV detection	18	P19
Gamo Gofa	Arbaminch	Abaya	6.02667	37.5976	1182	lake side	Aedes spp	RVFV detection	15	P9
Gamo Gofa	Arbaminch	Abaya	6.02152	37.5674	1182	lake side	M. uniformis	RVFV detection	10	P9
East showa	Adami tulu	Batu Kebele 1	#NAME?	#NAME?	1634	near lake shore	Anopheles	RVFV detection	2	P2
East showa	Adami tulu	abayi deneba	#NAME?	#NAME?	1643	near lake shore	An. arabiensis	RVFV detection	2	P1
East showa	Adami tulu	edo gojela	7.99034	38.7274	1638	horticultural farm	Anopheles	RVFV detection	10	P1
Borana	Konso special district	naleya segen	5.23483	37.525990 E	843	segen river	Anopheles	RVFV detection	25	P20
Borana	Yabelo	haro beke	4.99579	38.203830 E	1545.9	indoor	Culex	RVFV detection	25	P21
Gamo Gofa	Arbaminch	Abaya	6.02152	37.5674	1182	lake side	M. uniformis	RVFV detection	25	P10
Borana	Moyale	tuka	3.6405	38.8425	1182	Near pond	Anopheles	RVFV detection	11	P22
Borana	Moyale	tuka	3.6405	38.8425	1182	Near pond	Anopheles	RVFV detection	7	P23
Borana	Moyale	tuka	3.6405	38.8425	1182	Near pond	Aedes	RVFV detection	14	P22
Borana	Moyale	tuka	3.63948	38.840340 E	1188	Near pond	Aedes	RVFV detection	18	P23
Borana	Moyale	Tuka	3.6405	38.8425	1182	Near pond	Ae. ochraceus	RVFV detection	24	P27
Hawassa	tula	dato	7.09487	38.494	1688	dairy farm	M. uniformis	RVFV detection	2	P4
Hawassa	tabor	Hoganewacho	7.04123	38.4624	1682	dairy farm	M. uniformis	RVFV detection	4	P4
Hawassa	hayke dar	gebeya dar	7.06587	38.4748	1679	indoor	M. uniformis	RVFV detection	9	P5
East showa	Adami tulu	Batu Kebele 1	#NAME?	#NAME?	1634	near lake shore	Aedes spp	RVFV detection	1	P3
East showa	Adami tulu	bochessa	#NAME?	#NAME?	1637	near lake shore	Ae. furcifer	RVFV detection	1	P3
East showa	Adami tulu	bochessa	#NAME?	#NAME?	1639	near lake shore	Ae. furcifer	RVFV detection	10	P3
East showa	Adami tulu	abayi deneba	#NAME?	#NAME?	1643	near lake shore	Ae. vexan	RVFV detection	2	P3
East showa	Adami tulu	abene germama	#NAME?	#NAME?	1638	indoor	Ae. furcifer	RVFV detection	3	P3
East showa	Adami tulu	adami tulu	#NAME?	#NAME?	1636	shoats pen	Aedes spp	RVFV detection	1	P3
East showa	Adami tulu	edo gojela	7.99577	38.7237	1645	animal pen	Aedes spp	RVFV detection	1	P3
East showa	Adami tulu	Batu Kebele 1	7.91845	38.7278	1634	Aquaculture area	Ae. aegypti	RVFV detection	3	P3
Hawassa	tabor	hoganewacho	7.04123	38.4624	1682	dairy farm	Ae. aegypti	RVFV detection	2	P4
hawassa	hayke dar	gebeya dar	7.06587	38.4748	1679	indoor	Ae. vexans	RVFV detection	4	P5
hawassa	tula	dato	7.09162	38.483	1696	dairy farm	Aedes spp	RVFV detection	2	P4
Borana	moyale	tuka	3.6405	38.8425	1182	Near pond	Culex	RVFV detection	25	P24
Borana	eleweye	eleweye golba	5.01507	37.762100 E	1063.4	outdoor	Culex	RVFV detection	7	P31
Borana	eleweye	saba	5.04335	37.705	969.5	outdoor	Culex	RVFV detection	4	P31
Gamo Gofa	Arbaminch	Abaya	6.02896	37.5846	1182	lake side	M. uniformis	RVFV detection	25	P11
East showa	Adami tulu	Batu Kebele 1	#NAME?	#NAME?	1634	near lake shore	Cx. theileri	RVFV detection	4	P2
East showa	Adami tulu	bochessa	#NAME?	#NAME?	1637	near lake shore	Cx. pipiens	RVFV detection	2	P2
East showa	Adami tulu	bochessa	#NAME?	#NAME?	1639	near lake shore	Cx. pipiens	RVFV detection	4	P2
East showa	Adami tulu	abayi deneba	#NAME?	#NAME?	1643	near lake shore	Cx. poicilipes	RVFV detection	4	P2
East showa	Adami tulu	edo gojela	#NAME?	#NAME?	1636	out door	Cx. pipiens	RVFV detection	4	P2
East showa	Adami tulu	edo gojela	7.9921	38.7304	1638	horticultural farm	Cx. pipiens	RVFV detection	3	P2
Borana	moyale	tuka	3.6405	38.8425	1182	Near pond	Ae. ochraceus	RVFV detection	23	P29
Gamo Gofa	Arbaminch	Abaya	6.02896	37.5846	1182	lake side	M. uniformis	RVFV detection	24	P12
hawassa	tula	dato	7.09487	38.494	1688	dairy farm	Cx. theilori	RVFV detection	3	P4
hawassa	tabor	hoganewacho	7.04123	38.4624	1682	dairy farm	Cx. pipiens	RVFV detection	3	P4
hawassa	hayke dar	gebeya dar	7.06587	38.4748	1679	indoor	Cx. univitattus	RVFV detection	4	P5
hawassa	tula	dato	7.09162	38.483	1696	dairy farm	Cx. univitattus	RVFV detection	2	P4
hawassa	tula	dato	7.09487	38.494	1688	dairy farm	Cx. antennatus	RVFV detection	4	P4
hawassa	tabor	hoganewacho	7.04123	38.4624	1682	dairy farm	Culex	RVFV detection	3	P4
hawassa	hayke dar	gebeya dar	7.06587	38.4748	1679	indoor	Cx. univitattus	RVFV detection	6	P5
hawassa	hayke dar	gudumayle	7.05151	38.4664	1672	indoor	Cx. univitattus	RVFV detection	4	P5
Borana	Moyale	Tuka	3.6405	38.8425	1182	Near pond	Ae. ochraceus	RVFV detection	25	P30
Gamo Gofa	Arbaminch	Abaya	6.07587	37.5344	1182	lake side	Cx. antennatus	RVFV detection	25	P13
Borana	moyale	tuka	3.62871	38.8605	1231.7	animal pen	Culex	RVFV detection	4	P31
Borana	moyale	tuka	3.6405	38.8425	1182	Near pond	Culex	RVFV detection	21	P32
Borana	eleweye	eleweye golba	5.01507	37.762100 E	1063.4	outdoor	Aedes	RVFV detection	9	P31
Gamo Gofa	Arbaminch	Abaya	6.07587	37.5344	1182	lake side	M. uniformis	RVFV detection	25	P14
